# Supplementary material for: Molecular detection of avian parasites in Australian mosquitoes (Culicidae)
Source: J Med Entomol. 2025 Oct 7;62(6):1599–610. doi: 10.1093/jme/tjaf142 (PMC12616232; doi:10.1093/jme/tjaf142)
Supplement: tjaf142_Supplementary_Data [file tjaf142_supplementary_data.zip]

Archive with 3 entries (3 files):
- Peck_SuppTable2.docx
- Peck_SuppFigure1_NEW.pptx
- Peck_SuppTable1.docx
